# Supplementary material for: A Protein-Based, Long-Acting HIV-1 Fusion Inhibitor with an Improved Pharmacokinetic Profile
Source: Pharmaceuticals (Basel). 2022 Mar 30;15(4):424. doi: 10.3390/ph15040424 (PMC9025429; doi:10.3390/ph15040424)
Supplement: Supplementary file 1 [file pharmaceuticals-15-00424-s001.zip]

Archive with 1 entries (1 files):
- pharmaceuticals-1597366-supplementary.pdf
